# Supplementary material for: A Novel Hepatitis C Virus Genotyping Method Based on Liquid Microarray
Source: PLoS One. 2010 Sep 20;5(9):e12822. doi: 10.1371/journal.pone.0012822 (PMC2942838; doi:10.1371/journal.pone.0012822)
Supplement: Table S1 — NetMFI from all samples. * Samples previously genotyped by VersantTM HCV. ¤ Samples with positive net MFI signal. ¥ Samples failured to amplify NS5b region. (0.08 MB XLS) [file pone.0012822.s001.xls]

## Sheet: Suplemetar
Tabela S1. NetMFI from all samples.
Sample	Sample*	U11	U2a/cx	U2a/cy	U2bx	U2by	U3a	NS1a	NS1bx	NS1by	NS1c	NS2ax	NS2ay	NS2b	NS2c	NS3ax	NS3ay	Genotype	Genotype
number	name																	Microarray	Versant*
1	br 619	1077,5¤	-102.5	-78	-99.75	-96.25	-42	-64.5	-43	-39	-51	-45	-70	-65	-60.5	-33	-62.5	1¥	1b
2	br 608	1723,5¤	-78.5	-78	-63.75	-73.75	-47	4.5	-44.5	-32.5	-27.5	-34	-52	-36.5	-38.5	-19	-43	1¥	1b
3	br 575	1204,5¤	-66	-59.5	-70.25	-62.25	-49.5	-41	-34.5	-32.5	-53.5	-41	-48.5	-45	-22.5	20	-55	1¥	1b
4	br 483	1182,5¤	-107	-74	-51.25	-76.25	-21.5	-35	-21.5	-35.5	-36.5	-34	-54.5	-34.5	-23.5	-24.5	-44.5	1¥	1b
5	br 180	265,5¤	-92	-55	-63.25	-65.75	-29.5	-54	-35.5	-22.5	-49	-38	-53	-43.5	-49	-42	-45.5	1¥	1b
6	2729	1265,5¤	-77	-78.5	-74.25	-65.75	-14	-26.5	-25.5	-35.5	-60.5	-44	-50	-40.5	-23.5	-32	-43	1¥	1b
7	br792	246,0¤	-125.5	-127	-111	-56.5	-40.5	-75.5	39	-63	-79	-83	-95.5	-93.5	-76.5	-71.5	-66.5	1¥	1b
8	br842	497,0¤	-103.5	-122	-103	-36	-39.5	-70.5	64.5	-59	-69.5	-85	-85.5	-74.5	-85.5	-69	-65.5	1¥	1b
9	br780	278,0¤	-116.5	-137	-98	-102.5	-97.5	-67.5	-79.5	-69	-80	-77	-97.5	-87.5	-81	-76.5	-77.5	1¥	1b
10	br844	252,0¤	-100.5	-107	-94	-35.5	-2.5	-62.5	-67.5	-52	-62	-89	-75.5	-72.5	-65	-66.5	-66.5	1¥	1b
11	br606	352,0¤	-86.5	-95	-71	-20.5	-25.5	-54.5	-50.5	-42	-61	-67	-73.5	-64.5	-68.5	-59	-54.5	1¥	1b
12	br841	457,0¤	-86.5	-103	-76	-64.5	-62.5	-49.5	-63.5	-43	-53	-60	-70.5	-63.5	-47.5	-52.5	-50.5	1¥	1b
13	br787	609,2¤	-89.5	-69.25	-59.75	-69.25	-28.25	-8.5	6.75	-192	-69.3	-59.25	-52.25	-52.25	-46.5	-68	-37	1¥	1b
14	br766	625,2¤	-81.5	-66.25	-54.75	-65.75	97.75	-14	-28.75	-187	-65.8	-43.25	-37.25	-37.25	-39	-50	18	1¥	1b
15	gen2716	566,7¤	-79.5	-75.25	-57.75	-74.25	3.75	-9.5	-36.75	-9.5	-74.3	-51.25	-53.25	-53.25	-47.5	-65	5	1¥	1b
16	br 603	492,7¤	-69.5	-51.25	-56.25	-46.75	119.75	-17.5	-8.75	-218	-46.8	-32.25	-38.25	-38.25	-36.5	-57	8	1¥	1b
17	br564	751,2¤	-72	-54.25	-50.25	-44.75	53.75	-14.5	-26.25	-231	-44.8	-31.25	-37.25	-37.25	-22.5	-41	15	1¥	1b
18	br670	740,2¤	-58.5	-48.25	-47.75	-41.75	130.75	-1.5	-2.75	-215	-41.8	-34.25	-44.25	-44.25	-35.5	-55	42	1¥	1b
19	br866	668,2¤	-67.5	-57.25	-47.75	-49.75	45.75	-19.5	-26.75	-211	-49.8	-35.25	-41.25	-41.25	-52.5	-73	-21	1¥	1b
20	br788	250,7¤	-69.5	-39.25	-49.75	-44.25	-11.25	-22.5	-13.25	-206	-44.3	-31.25	-43.75	-43.75	-35.5	-66	-43	1¥	1b
21	gen2733	621,7¤	-61	-51.75	-47.75	-46.75	131.75	-12.5	4.25	-202	-46.8	-26.25	-36.25	-36.25	-34	-37	37.5	1¥	1b
22	gen2739	804,2¤	-62	-34.25	-40.25	-40.75	21.75	-6.5	-23.75	-197	-40.8	-14.75	-35.75	-35.75	-39.5	-62	-6	1¥	1b
23	2959	358,0¤	-13	-13	-7	-17	-19	9	-6.5	-5	0	-1.5	-18.5	-6	-11	-9.5	-24	1¥	1b
24	3355	726,0¤	-7	-8	-1	-11.5	-18.5	2	-12	-16	7	-3	-19.5	1	-8.5	-0.5	-18.5	1¥	1
25	gen4723	512,6¤	-52	-54.42	-87.75	-26.78	121.05	-10.7	6.07	-130	-34.6	-18.1	-42.17	-24.17	-26.1	-28.3	25.9	1¥	1
26	gen4719	919, 8¤	-92	-104.25	-17.25	-56.72	71.05	-82.5	-110.78	-101	-90.8	-18.52	-52.75	-31.02	-29.3	-22.9	-61	1¥	1
27	5908	902,0¤	-19	-19.25	-27.39	-41.77	-68.76	18	-3.59	-51	25	-11.5	-19.9	-62	-24.4	-29.18	-61	1¥	1
28	4102	1016,0¤	-27.88	-8.34	-10.7	-71.5	-28.5	32.9	-100.6	-19	9.76	-13.1	-49.3	11.87	-4.5	-9.8	-31.3	1¥	1
29	br 562	1347,5¤	-89.5	-76.5	-53.25	-62.25	-41	900,5¤	-42.5	-32.5	-44.5	-42	-49	-46.5	-22.5	-18	-55	1a	1
30	br 622	1866,5¤	-83	-64.5	-59.75	-72.25	-48.5	753,5¤	-53.5	-27	-49	-55	-56	-44.5	-29.5	-30	-42.5	1a	1
31	br 628	2065,5¤	-59	-52.5	-56.25	-56.25	-47.5	692,5¤	-31.5	-21.5	-37.5	-32	-47	-36.5	-25	-39	-36.5	1a	1
32	2742	1396,5¤	-80.5	-63.5	33	-64.75	-32.5	323,5¤	-44.5	-29	-35	-50.5	-45.5	-45.5	-29.5	-38	-55.5	1a	1a
33	br781	555,7¤	-70.5	-57.25	-54.75	-49.75	42.75	587,5¤	45.25	-199	-49.8	-37.25	-36.25	-36.25	-28.5	-44	23	1a	1a
34	br2719	645,7¤	-87	-64.25	-59.75	-60.75	49.75	224,5¤	-21.25	-191	-60.8	-45.25	-52.25	-52.25	-46	-63	17	1a	1a
35	gen2727	1191,2¤	11	23.75	24.25	25	2.15	674,5¤	-31.25	-69.25	-197	54	-275	-12.25	18	3	1.35	1a	1a
36	gen2772	867,7¤	-63	-51.25	-49.75	-54.75	35.75	258,5¤	-1.75	-215	-54.8	-30.25	-40.25	-40.25	-41.5	-62	-6	1a	1a
37	gen2721	628,7¤	-74.5	-55.25	-50.75	-36.75	106.75	358,4¤	-12.75	-209	-36.8	-34.25	-35.25	-35.25	-27.5	-50	-15	1a	1a
38	gen2731	531,2¤	-63	-51.25	-38.75	-39.75	130.75	605,4¤	9.75	-54.25	-39.8	-20.75	-33.25	-33.25	-41.5	-37	3	1a	1a
39	3359	501,0¤	-4.5	-22	12	-4.5	4.5	126,5¤	-1	1	12	14.5	-5.5	-2.5	-7.5	4.5	1	1a	1a
40	5321	569,3¤	52,6	21,2	45,6	3,5	26,1	587,3¤	12	3	-32,2	19,1	-23,7	-17,8	24	-36	4,0	1a	1a
41	br 573	1556,5¤	-89.5	-72.5	-61.25	-72.25	-55	-46.5	265,5¤	-32	-45	-53.5	-50	-43.5	-42.5	-37	-50	1b	1
42	br726	243,0¤	-112.5	-128	-103	-74.5	-61.5	-66.5	468,5¤	-62	-73	-81	-90.5	-98.5	-72.5	-79.5	-69.5	1b	1
43	br774	403,0¤	-120.5	-134	-99	-105.5	-87.5	-83.5	295,0¤	-57	-87	-96	-91.5	-103.5	-75.5	-77.5	-70.5	1b	1
44	br759	536,7¤	-87.5	-64.25	-59.75	-54.75	94.25	-19.5	470,3¤	-194	-54.8	-43.75	-55.75	-55.75	-60	-70	13	1b	1
45	br565	746,2¤	-59.5	-47.75	-29.75	-41.25	49.75	-2.5	364,3¤	-66.25	-193	-20.25	-25.25	-25.25	-26.5	-28	21	1b	1
46	br767	617,2¤	-70.5	-62.75	-54.75	-56.75	103.75	-14.5	312,4¤	-217	-56.8	-28.25	-47.25	-47.25	-27.5	-49	43	1b	1
47	gen7328	730,0¤	-56	-21.3	-21	-4.5	-6.8	-6.3	423,6¤	-14.9	-10.1	-56.33	-70	3.9	-47.2	14	-63.2	1b	1
48	gen 997	-254	550,2¤	214,2¤	-9.75	235,2¤	-113	-18.8	-19	-16.5	-20.5	-9.25	-2.5	-25.5	-0.5	-22	-7.5	2a or 2c¥	2
49	gen1795	-172	-4.75	-11.75	435,2¤	29.25	-102	-10.8	-24	-10.5	-19.5	-10.25	-13.5	34.5	11.5	-17	12.5	2b¥	2b
50	gen1410	-140	-16.75	-19.75	232,2¤	43.25	-71	-10.8	-10	-13.5	-9.5	-20.25	-7.5	12.5	4.5	-16	1.5	2b¥	2b
51	gen1859	-322	230,2¤	1.25	192,2¤	1020,2¤	-95	-15.8	-20	-12.5	-12.5	-16.25	-15.5	343,5¤	5.5	-17	4.5	2b	2b
52	gena1	-254	-24.75	-25.75	604,2¤	95.25	-68	-13.8	-18	-4.5	-3.5	-10.25	-12.5	225,5¤	62.5	0	-13	2b	2b
53	gen2390	-215	-29.75	-14.75	530,2¤	70.25	-68	-14.8	-6	-15.5	-14.5	-10.25	-18.5	817,5¤	12.5	-14	1.5	2b	2b
54	gen1854	-72	-98.5	-122	381,0¤	-58.5	-61.5	-28	-23.8	-209	18.75	-41.75	58.25	58.25	-43	-61	-6	2b¥	2b
55	3317	-12.5	-15.5	-7	511,0¤	54	0.5	13	-2	-6	1	1	2.5	2183,5¤	-4	-4.5	2	2b	2b
56	genat	-193	495,2¤	178,2¤	-14.75	207,2¤	-44	-8.75	-15	1.5	-5.5	38.75	36.5	9.5	284,5¤	7	-5.5	2c	2
57	gen1896	-60	661,5¤	-14	-85	32.5	-35.5	-67.5	-63.5	-44	-60	-69	-75.5	-68.5	684,5¤	-55.5	-61	2c	2
58	br 355	-21.5	-88.5	-62.5	-51.25	-59.25	1548,0¤	-16.5	-26.5	-30.5	-35.5	-43.5	-50.5	-33.5	-22	1522,0¤	3877,5¤	3a	3a
59	br 357	-30	-89.5	-78	-82.75	-89.25	728,5¤	-43.5	-43.5	-39.5	-43.5	-58	-64.5	-51.5	-53	3	-57.5	3a¥	3a
60	br 360	-38	-110.5	-71.5	-94.25	-82.75	1038,5¤	-52.5	-49	-53	-53	-39.5	-63	-50.5	-65	809,5¤	2712,5¤	3a	3a
61	br 383	-64.5	-77.5	-78.5	-75.25	-73.25	1110,5¤	-50	-44.5	-20.5	-54.5	-40.5	-55	-37.5	-37.5	-49.5	603,0¤	3a	3a
62	br 384	-68.5	-111	-86.5	-79.75	-86.25	1028,5¤	-42.5	-52.5	-36.5	-45	-66	-53	-44	-40.5	623,0¤	12.5	3a	3a
63	br800	-65	-121.5	-120	-104	-57	493,5¤	-76.5	-82.5	-65	-76	-95	-98.5	-85.5	-73.5	423,5¤	-27.5	3a	3a
64	br727	-88	-122.5	-128	-99	-75.5	971,5¤	-79.5	-82.5	-55	-84	-84	-99.5	-96.5	-78	543,5¤	-38.5	3a	3a
65	br807	-67	-103.5	-118	-96	-23.5	585,5¤	-66.5	-71.5	-54	-68	-83	-91.5	-80.5	-86.5	-71	-51.5	3a¥	3a
66	br481	-74	-103.5	-108	-93	-70.5	647,3¤	-64.5	-70	-56	-70.5	-85	-86.5	-90.5	-88	-72.5	-57.5	3a¥	3a
67	br808	62	-96.5	-106	-74	32.5	577,5¤	-69.5	-65.5	-51	-73	-76	-79.5	-81.5	-72.5	-32.5	1245,5¤	3a	3a
68	br316	-20	-96.5	-107	-60	195	249,5¤	-55.5	-70.5	-49	-68.5	-65	-76.5	-73.5	-81.5	-44.5	-53.5	3a¥	3a
69	br825	-29	-92.5	-100	-78	-16	561,5¤	-39.5	-62.5	-46	-57	-64	-76.5	-70.5	-74.5	-53.5	-12.5	3a¥	3a
70	br91	4	-78.5	-100	-56	63.5	219,5¤	-51.5	-64	-48	-56	-73	-62.5	-66.5	-70.5	-51.5	-46.5	3a¥	3a
71	2964	-10	-23	3	13	1.5	1182,5¤	12.5	6	2	2.5	16.5	2.5	9	21	5.5	1120,5¤	3a	3a
72	3367	-5	-34.5	-13	-17	-13.5	1046,5¤	-21.5	-13	-12	-12	-6	-12	-5	-9	-12.5	-2.5	3a¥	3a
73	3353	-5.6	-20	-16	1	-18.5	786,5¤	4	-11	-13	9	1	-8	-8	-3	831,5¤	51	3a	3a
74	3352	-15.2	-2	-5.5	6	8.5	619,5¤	9	-4	-8.5	11	3	-12.5	-10	-2.5	7.5	-7	3a¥	3a

## Sheet: Sheet3
Tabela 1. netMFI from all samples.
Sample	Sample*	U11	U2a/cx	U2a/cy	U2bx	U2by	U3a	NS1a	NS1bx	NS1by	NS1c	NS2ax	NS2ay	NS2b	NS2c	NS3ax	NS3ay	Genotype	Genotype
																		Microarray	Versant*
1	br 619	1077,5¤	-102,5	-78	-99,75	-96.25	-42	-64,5	-43	-39	-51	-45	-70	-65	-60,5	-33	-62,5	1¥	1b
2	br 608	1723,5¤	-78,5	-78	-63,75	-73,75	-47	4,5	-44,5	-32,5	-27,5	-34	-52	-36,5	-38,5	-19	-43	1¥	1b
3	br 575	1204,5¤	-66	-59,5	-70,25	-62,25	-49,5	-41	-34,5	-32,5	-53,5	-41	-48,5	-45	-22,5	20	-55	1¥	1b
4	br 483	1182,5¤	-107	-74	-51,25	-76,25	-21,5	-35	-21,5	-35,5	-36,5	-34	-54,5	-34,5	-23,5	-24,5	-44,5	1¥	1b
5	br 180	265,5¤	-92	-55	-63,25	-65,75	-29,5	-54	-35,5	-22,5	-49	-38	-53	-43,5	-49	-42	-45,5	1¥	1b
6	2729	1265,5¤	-77	-78,5	-74,25	-65,75	-14	-26,5	-25,5	-35,5	-60,5	-44	-50	-40,5	-23,5	-32	-43	1¥	1b
7	br792	246¤	-125,5	-127	-111	-56,5	-40,5	-75,5	39	-63	-79	-83	-95,5	-93,5	-76,5	-71,5	-66,5	1¥	1b
8	br842	497¤	-103,5	-122	-103	-36	-39,5	-70,5	64,5	-59	-69,5	-85	-85,5	-74,5	-85,5	-69	-65,5	1¥	1b
9	br780	278¤	-116,5	-137	-98	-102,5	-97,5	-67,5	-79,5	-69	-80	-77	-97,5	-87,5	-81	-76,5	-77,5	1¥	1b
10	br844	252¤	-100,5	-107	-94	-35,5	-2,5	-62,5	-67,5	-52	-62	-89	-75,5	-72,5	-65	-66,5	-66,5	1¥	1b
11	br606	352¤	-86,5	-95	-71	-20,5	-25,5	-54,5	-50,5	-42	-61	-67	-73,5	-64,5	-68,5	-59	-54,5	1¥	1b
12	br841	457¤	-86,5	-103	-76	-64,5	-62,5	-49,5	-63,5	-43	-53	-60	-70,5	-63,5	-47,5	-52,5	-50,5	1¥	1b
13	br787	609,25¤	-89,5	-69,25	-59,75	-69,25	-28,25	-8,5	6,75	-192	-69,3	-59,25	-52,25	-52,25	-46,5	-68	-37	1¥	1b
14	br766	625,25¤	-81,5	-66,25	-54,75	-65,75	97,75	-14	-28,75	-187	-65,8	-43,25	-37,25	-37,25	-39	-50	18	1¥	1b
15	gen2716	566,75¤	-79,5	-75,25	-57,75	-74,25	3,75	-9,5	-36,75	-9,5	-74,3	-51,25	-53,25	-53,25	-47,5	-65	5	1¥	1b
16	br 603	492,75¤	-69,5	-51,25	-56,25	-46,75	119,75	-17,5	-8,75	-218	-46,8	-32,25	-38,25	-38,25	-36,5	-57	8	1¥	1b
17	br564	751,25¤	-72	-54,25	-50,25	-44,75	53,75	-14,5	-26,25	-231	-44,8	-31,25	-37,25	-37,25	-22,5	-41	15	1¥	1b
18	br670	740,25¤	-58,5	-48,25	-47,75	-41,75	130,75	-1,5	-2,75	-215	-41,8	-34,25	-44,25	-44,25	-35,5	-55	42	1¥	1b
19	br866	668,25¤	-67,5	-57,25	-47,75	-49,75	45,75	-19,5	-26,75	-211	-49,8	-35,25	-41,25	-41,25	-52,5	-73	-21	1¥	1b
20	br788	250,75¤	-69,5	-39,25	-49,75	-44,25	-11,25	-22,5	-13,25	-206	-44,3	-31,25	-43,75	-43,75	-35,5	-66	-43	1¥	1b
21	gen2733	621,75¤	-61	-51,75	-47,75	-46,75	131,75	-12,5	4,25	-202	-46,8	-26,25	-36,25	-36,25	-34	-37	37,5	1¥	1b
22	gen2739	804,25¤	-62	-34,25	-40,25	-40,75	21,75	-6,5	-23,75	-197	-40,8	-14,75	-35,75	-35,75	-39,5	-62	-6	1¥	1b
23	2959	358¤	-13	-13	-7	-17	-19	9	-6,5	-5	0	-1,5	-18,5	-6	-11	-9,5	-24	1¥	1b
24	3355	726¤	-7	-8	-1	-11,5	-18,5	2	-12	-16	7	-3	-19,5	1	-8,5	-0,5	-18,5	1¥	1
25	gen4723	512,64¤	-52	-54,42	-87,75	-26,78	121,05	-10,7	6,07	-130	-34,6	-18,10	-42,17	-24,17	-26,1	-28,3	25,9	1¥	1
26	gen4719	919, 88¤	-92	-104,25	-17,25	-56,72	71,05	-82,5	-110,78	-101	-90,8	-18,52	-52,75	-31,02	-29,3	-22,9	-61	1¥	1
27	5908	902¤	-19	-19,25	-27,39	-41,77	-68,76	18	-3,59	-51	25	-11,5	-19,9	-62	-24,4	-29,18	-61	1¥	1
28	4102	1016¤	-27,88	-8,34	-10,7	-71,5	-28,5	32,9	-100,6	-19	9,76	-13,1	-49,3	11,87	-4,5	-9,8	-31,3	1¥	1
29	br 562	1347,5¤	-89,5	-76,5	-53,25	-62,25	-41	900,5¤	-42,5	-32,5	-44,5	-42	-49	-46,5	-22,5	-18	-55	1a	1
30	br 622	1866,5¤	-83	-64,5	-59,75	-72,25	-48,5	753,5¤	-53,5	-27	-49	-55	-56	-44,5	-29,5	-30	-42,5	1a	1
31	br 628	2065,5¤	-59	-52,5	-56,25	-56,25	-47,5	692,5¤	-31,5	-21,5	-37,5	-32	-47	-36,5	-25	-39	-36,5	1a	1
32	2742	1396,5¤	-80,5	-63,5	33	-64,75	-32,5	323,5¤	-44,5	-29	-35	-50,5	-45,5	-45,5	-29,5	-38	-55,5	1a	1a
33	br781	555,75¤	-70,5	-57,25	-54,75	-49,75	42,75	587,5¤	45,25	-199	-49,8	-37,25	-36,25	-36,25	-28,5	-44	23	1a	1a
34	br2719	645,75¤	-87	-64,25	-59,75	-60,75	49,75	224,5¤	-21,25	-191	-60,8	-45,25	-52,25	-52,25	-46	-63	17	1a	1a
35	gen2727	1191,2¤	11	23,75	24,25	25	2,15	674,5¤	-31,25	-69,25	-197	54	-275	-12,25	18	3	1,35	1a	1a
36	gen2772	867,75¤	-63	-51,25	-49,75	-54,75	35,75	258,5¤	-1,75	-215	-54,8	-30,25	-40,25	-40,25	-41,5	-62	-6	1a	1a
37	gen2721	628,75¤	-74,5	-55,25	-50,75	-36,75	106,75	358,4¤	-12,75	-209	-36,8	-34,25	-35,25	-35,25	-27,5	-50	-15	1a	1a
38	gen2731	531,25¤	-63	-51,25	-38,75	-39,75	130,75	605,4¤	9,75	-54,25	-39,8	-20,75	-33,25	-33,25	-41,5	-37	3	1a	1a
39	3359	501¤	-4,5	-22	12	-4,5	4,5	126,5¤	-1	1	12	14,5	-5,5	-2,5	-7,5	4,5	1	1a	1a
40	5321	569,32¤	52,6	21,2	45,6	3,5	26,12	587,36¤	12	3	-32,2	19,1	-23,7	-17,8	24	-36	4	1a	1a
41	br 573	1556,5¤	-89,5	-72,5	-61,25	-72,25	-55	-46,5	265,5¤	-32	-45	-53,5	-50	-43,5	-42,5	-37	-50	1b	1
42	br726	243¤	-112,5	-128	-103	-74,5	-61,5	-66,5	468,5¤	-62	-73	-81	-90,5	-98,5	-72,5	-79,5	-69,5	1b	1
43	br774	403¤	-120,5	-134	-99	-105,5	-87,5	-83,5	295¤	-57	-87	-96	-91,5	-103,5	-75,5	-77,5	-70,5	1b	1
44	br759	536,75¤	-87,5	-64,25	-59,75	-54,75	94,25	-19,5	470,3¤	-194	-54,8	-43,75	-55,75	-55,75	-60	-70	13	1b	1
45	br565	746,25¤	-59,5	-47,75	-29,75	-41,25	49,75	-2,5	364,3¤	-66,25	-193	-20,25	-25,25	-25,25	-26,5	-28	21	1b	1
46	br767	617,25¤	-70,5	-62,75	-54,75	-56,75	103,75	-14,5	312,4¤	-217	-56,8	-28,25	-47,25	-47,25	-27,5	-49	43	1b	1
47	gen7328	730¤	-56	-21,3	-21	-4,5	-6,8	-6,3	423,6¤	-14,9	-10,1	-56,33	-70	3,9	-47,2	14	-63,2	1b	1
48	gen 997	-254	550,25¤	214,25¤	-9,75	235,25¤	-113	-18,8	-19	-16,5	-20,5	-9,25	-2,5	-25,5	-0,5	-22	-7,5	2a or 2c¥	2
49	gen1795	-172	-4,75	-11,75	435,25¤	29,25	-102	-10,8	-24	-10,5	-19,5	-10,25	-13,5	34,5	11,5	-17	12,5	2b¥	2b
50	gen1410	-140	-16,75	-19,75	232,25¤	43,25	-71	-10,8	-10	-13,5	-9,5	-20,25	-7,5	12,5	4,5	-16	1,5	2b¥	2b
51	gen1859	-322	230,25¤	1,25	192,25¤	1020,2¤	-95	-15,8	-20	-12,5	-12,5	-16,25	-15,5	343,5¤	5,5	-17	4,5	2b	2b
52	gena1	-254	-24,75	-25,75	604,25¤	95,25	-68	-13,8	-18	-4,5	-3,5	-10,25	-12,5	225,5¤	62,5	0	-13	2b	2b
53	gen2390	-215	-29,75	-14,75	530,25¤	70,25	-68	-14,8	-6	-15,5	-14,5	-10,25	-18,5	817,5¤	12,5	-14	1,5	2b	2b
54	gen1854	-72	-98,5	-122	381¤	-58,5	-61,5	-28	-23,8	-209	18,75	-41,75	58,25	58,25	-43	-61	-6	2b¥	2b
55	3317	-12,5	-15,5	-7	511¤	54	0,5	13	-2	-6	1	1	2,5	2183,5¤	-4	-4,5	2	2b	2b
56	genat	-193	495,25¤	178,25¤	-14,75	207,25¤	-44	-8,75	-15	1,5	-5,5	38,75	36,5	9,5	284,5¤	7	-5,5	2c	2
57	gen1896	-60	661,5¤	-14	-85	32,5	-35,5	-67,5	-63,5	-44	-60	-69	-75,5	-68,5	684,5¤	-55,5	-61	2c	2
58	br 355	-21,5	-88,5	-62,5	-51,25	-59,25	1548¤	-16,5	-26,5	-30,5	-35,5	-43,5	-50,5	-33,5	-22	1522¤	3877,5¤	3a	3a
59	br 357	-30	-89,5	-78	-82,75	-89,25	728,5¤	-43,5	-43,5	-39,5	-43,5	-58	-64,5	-51,5	-53	3	-57,5	3a¥	3a
60	br 360	-38	-110,5	-71,5	-94,25	-82,75	1038,5¤	-52,5	-49	-53	-53	-39,5	-63	-50,5	-65	809,5¤	2712,5¤	3a	3a
61	br 383	-64,5	-77,5	-78,5	-75,25	-73,25	1110,5¤	-50	-44,5	-20,5	-54,5	-40,5	-55	-37,5	-37,5	-49,5	603¤	3a	3a
62	br 384	-68,5	-111	-86,5	-79,75	-86,25	1028,5¤	-42,5	-52,5	-36,5	-45	-66	-53	-44	-40,5	623¤	12,5	3a	3a
63	br800	-65	-121,5	-120	-104	-57	493,5¤	-76,5	-82,5	-65	-76	-95	-98,5	-85,5	-73,5	423,5¤	-27,5	3a	3a
64	br727	-88	-122,5	-128	-99	-75,5	971,5¤	-79,5	-82,5	-55	-84	-84	-99,5	-96,5	-78	543,5¤	-38,5	3a	3a
65	br807	-67	-103,5	-118	-96	-23,5	585,5¤	-66,5	-71,5	-54	-68	-83	-91,5	-80,5	-86,5	-71	-51,5	3a¥	3a
66	br481	-74	-103,5	-108	-93	-70,5	647,3¤	-64,5	-70	-56	-70,5	-85	-86,5	-90,5	-88	-72,5	-57,5	3a¥	3a
67	br808	62	-96,5	-106	-74	32,5	577,5¤	-69,5	-65,5	-51	-73	-76	-79,5	-81,5	-72,5	-32,5	1245,5¤	3a	3a
68	br316	-20	-96,5	-107	-60	195	249,5¤	-55,5	-70,5	-49	-68,5	-65	-76,5	-73,5	-81,5	-44,5	-53,5	3a¥	3a
69	br825	-29	-92,5	-100	-78	-16	561,5¤	-39,5	-62,5	-46	-57	-64	-76,5	-70,5	-74,5	-53,5	-12,5	3a¥	3a
70	br91	4	-78,5	-100	-56	63,5	219,5¤	-51,5	-64	-48	-56	-73	-62,5	-66,5	-70,5	-51,5	-46,5	3a¥	3a
71	2964	-10	-23	3	13	1,5	1182,5¤	12,5	6	2	2,5	16,5	2,5	9	21	5,5	1120,5¤	3a	3a
72	3367	-5	-34,5	-13	-17	-13,5	1046,5¤	-21,5	-13	-12	-12	-6	-12	-5	-9	-12,5	-2,5	3a¥	3a
73	3353	-31	-20	-16	1	-18,5	786,5¤	4	-11	-13	9	1	-8	-8	-3	831,5¤	51	3a	3a
74	3352	-15	-2	-5,5	6	8,5	619,5¤	9	-4	-8,5	11	3	-12,5	-10	-2,5	7,5	-7	3a¥	3a
* Samples previously genotyped by VersantTM HCV
¤ Samples with positive net MFI signal
¥ Samples failured to amplify NS5b region
